# Supplementary material for: Lipid Aberrations in Lichen Planus
Source: Metabolites. 2022 Oct 22;12(11):1008. doi: 10.3390/metabo12111008 (PMC9693399; doi:10.3390/metabo12111008)
Supplement: Supplementary file 1 [file metabolites-12-01008-s001.zip]

Archive with 1 entries (1 files):
- metabolites-1969054-supplementary.pdf
